# Supplementary material for: Locus specific reduction of L1 expression in the cortices of individuals with amyotrophic lateral sclerosis
Source: Mol Brain. 2022 Mar 28;15:25. doi: 10.1186/s13041-022-00914-x (PMC8961898; doi:10.1186/s13041-022-00914-x)
Supplement: Supplementary file 1 — Additional file 1: Table S1. Covariates used in the statistical analysis comparing total intact and non-intact L1 expression for each tissue. [file 13041_2022_914_MOESM1_ESM.xlsx]

## Sheet: MCXM
ID	Status	Age at death	Sex	RIN
JHU73	ALS/ALSND	70	Female	6.6
JHU79	ALS/ALSND	82	Male	4.9
JHU80	ALS/ALSND	56	Female	5.1
JHU82	ALS/ALSND	66	Male	5.1
JHU83	ALS/ALSND	50	Male	8.6
NEUAG831KFQ	ALS/ALSND	66	Male	6.9
NEUAL503EPH	ALS/ALSND	72	Male	6.9
NEUAP156PM4	ALS/ALSND	69	Female	7.3
NEUAT369TG5	ALS/ALSND	81	Female	6.7
NEUAV667LJK	ALS/ALSND	85	Male	4.5
NEUAY067UTB	ALS/ALSND	67	Female	6.8
NEUBB078VEG	ALS/ALSND	51	Female	6.3
NEUBE992ZD1	ALS/ALSND	68	Male	6.3
NEUCG551GV1	NNC	57	Female	3.8
NEUCV649UJK	ALS/ALSND	80	Male	5.6
NEUCW292DYJ	ALS/ALSND	67	Female	5.7
NEUDA151YMK	NNC	37	Female	5.4
NEUDG361GA9	ALS/ALSND	72	Female	6.3
NEUDG727NTW	ALS/ALSND	63	Female	7
NEUDM397JGD	ALS/ALSND	71	Female	6.8
NEUDR086ZDQ	ALS/ALSND	71	Female	5.9
NEUDT233ZZ1	ALS/ALSND	39	Male	5.7
NEUEA633EN5	ALS/ALSND	71	Female	3.9
NEUEB569WFU	ALS/ALSND	64	Male	5.9
NEUEC006FND	ALS/ALSND	62	Female	5.8
NEUEE362LGE	ALS/ALSND	69	Female	6.8
NEUEF397VVN	ALS/ALSND	76	Female	7.9
NEUEF856BLV	ALS/ALSND	61	Female	7.9
NEUEG442LDR	NNC	22	Male	7.4
NEUEH612JPA	ALS/ALSND	71	Female	6.5
NEUEL133AK6	ALS/ALSND	60	Female	7.9
NEUEP010ZFE	NNC	51	Male	6
NEUFE255AG2	ALS/ALSND	51	Male	7
NEUFT454ZFP	ALS/ALSND	56	Male	5.9
NEUFV843EVC	ALS/ALSND	65	Female	6.5
NEUGJ583BEE	NNC	70	Male	5
NEUGK141CFH	ALS/ALSND	78	Female	5.6
NEUGL022MN2	ALS/ALSND	55	Female	6.5
NEUGU437VNF	ALS/ALSND	66	Female	4.2
NEUGV399KJW	ALS/ALSND	63	Female	6.3
NEUGY575NUQ	ALS/ALSND	69	Male	5.3
NEUGY741GH8	NNC	59	Male	4.3
NEUHC282LVJ	NNC	90	Female	7.1
NEUHD481VCL	NNC	54	Female	5.7
NEUHM340FBZ	ALS/ALSND	80	Male	6.5
NEUHX090PGV	NNC	72	Male	5.4
NEUJB238MJR	NNC	50	Male	5.7
NEUJR139GPF	ALS/ALSND	69	Male	3.1
NEUKG838WER	ALS/ALSND	60	Male	5.5
NEUKJ257ZPG	ALS/ALSND	67	Male	6.7
NEUKM699KKH	ALS/ALSND	69	Female	5.7
NEUKY135CV6	ALS/ALSND	74	Male	6.5
NEUKZ727YY5	ALS/ALSND	70	Male	6
NEULA285XJ0	ALS/ALSND	67	Male	7.2
NEULH417FZJ	ALS/ALSND	60	Male	7.5
NEULH901PYF	ALS/ALSND	59	Male	5.4
NEULJ443PF5	ALS/ALSND	77	Male	5.9
NEULN488RD5	ALS/ALSND	69	Male	6.1
NEULP959LBP	ALS/ALSND	59	Male	6.3
NEULV114EY9	ALS/ALSND	55	Male	5
NEUME287RK2	ALS/ALSND	67	Female	6.1
NEUML172BXK	NNC	70	Female	7.3
NEUMP035RP4	ALS/ALSND	69	Male	6.6
NEUMT947ALA	ALS/ALSND	74	Male	7
NEUMY028JH4	ALS/ALSND	54	Female	6.1
NEUNW210GCW	ALS/ALSND	53	Male	6.8
NEUNW244GF0	ALS/ALSND	61	Female	7.9
NEUNY116EZW	ALS/ALSND	68	Female	6.8
NEUPK732LNT	ALS/ALSND	76	Female	5.8
NEURJ886YZU	ALS/ALSND	64	Male	5.2
NEURK749WFB	ALS/ALSND	65	Female	4.6
NEURN516YR8	ALS/ALSND	58	Female	7
NEURW761XNG	ALS/ALSND	69	Female	6
NEURX991BWB	ALS/ALSND	59	Female	5.9
NEUTB398FC9	ALS/ALSND	83	Male	4.2
NEUTD254HL0	ALS/ALSND	48	Male	6.1
NEUTL441LZ7	ALS/ALSND	67	Male	3.2
NEUTP019MY9	ALS/ALSND	61	Female	7.1
NEUTP414KZ2	NNC	52	Female	6.9
NEUUE532LFF	ALS/ALSND	74	Male	6.2
NEUUF289NRL	ALS/ALSND	72	Male	5.6
NEUUT049NND	NNC	71	Female	3.4
NEUUW911LWA	ALS/ALSND	59	Male	4.9
NEUUY552RBK	ALS/ALSND	61	Female	7.2
NEUVB305VU7	ALS/ALSND	78	Male	6.7
NEUWC334RTZ	ALS/ALSND	59	Male	7.5
NEUWD570BTK	NNC	68	Male	3.8
NEUWG326WUJ	ALS/ALSND	67	Male	7.4
NEUWL993GU2	ALS/ALSND	69	Male	4.2
NEUWP285RM6	ALS/ALSND	60	Female	4.9
NEUWX051HMF	ALS/ALSND	55	Male	7.6
NEUWX086DGZ	ALS/ALSND	70	Female	6.2
NEUWZ373ZHA	ALS/ALSND	69	Female	6.9
NEUXD265LJ8	ALS/ALSND	72	Male	6.3
NEUXN530DK8	ALS/ALSND	53	Male	6.8
NEUXR145UBL	ALS/ALSND	59	Male	7.7
NEUXT979EZV	ALS/ALSND	74	Male	6.2
NEUXW599BNC	NNC	74	Female	6
NEUYB686REL	ALS/ALSND	74	Male	4.1
NEUYV496XLP	ALS/ALSND	71	Male	6.6
NEUYX020CB0	ALS/ALSND	67	Male	5.7
NEUYY221HZA	ALS/ALSND	65	Male	4.1
NEUZB953VCD	ALS/ALSND	68	Female	5.3
NEUZK186ZK4	ALS/ALSND	54	Female	5.5
NEUZU200WEQ	ALS/ALSND	62	Male	6.4
NEUZX073BDK	ALS/ALSND	68	Female	6.4
NEUZX847VWV-NEUWR459TCY	ALS/ALSND	57	Male	6.5

## Sheet: FCX
ID	Status	Age at death	Sex	RIN
JHU19	ALS/ALSND	52	Male	3.2
JHU33	ALS/ALSND	65	Male	4.2
JHU52	ALS/ALSND	56	Male	2.3
JHU53	ALS/ALSND	54	Male	2.3
JHU64	ALS/ALSND	64	Male	5.1
JHU73	ALS/ALSND	70	Female	8
JHU79	ALS/ALSND	82	Male	4
JHU80	ALS/ALSND	56	Female	6.6
JHU82	ALS/ALSND	66	Male	6.5
JHU83	ALS/ALSND	50	Male	7.2
NEUAG831KFQ	ALS/ALSND	66	Male	7
NEUAL503EPH	ALS/ALSND	72	Male	7.7
NEUAP156PM4	ALS/ALSND	69	Female	6.3
NEUAT369TG5	ALS/ALSND	81	Female	5.6
NEUAV667LJK	ALS/ALSND	85	Male	4.8
NEUAY067UTB	ALS/ALSND	67	Female	6.9
NEUBB078VEG	ALS/ALSND	51	Female	7.1
NEUBE992ZD1	ALS/ALSND	68	Male	4.7
NEUCG551GV1	NNC	57	Female	5.6
NEUCV649UJK	ALS/ALSND	80	Male	8.3
NEUCW292DYJ	ALS/ALSND	67	Female	6.7
NEUDA151YMK	NNC	37	Female	5.3
NEUDG361GA9	ALS/ALSND	72	Female	7.5
NEUDG727NTW	ALS/ALSND	63	Female	6.6
NEUDM397JGD	ALS/ALSND	71	Female	8.1
NEUDR086ZDQ	ALS/ALSND	71	Female	7.5
NEUDT233ZZ1	ALS/ALSND	39	Male	6.7
NEUDT709YHN	ALS/ALSND	68	Female	7.5
NEUEA633EN5	ALS/ALSND	71	Female	4.9
NEUEB569WFU	ALS/ALSND	64	Male	5.2
NEUEC006FND	ALS/ALSND	62	Female	6.8
NEUEE362LGE	ALS/ALSND	69	Female	7
NEUEF397VVN	ALS/ALSND	76	Female	7.6
NEUEF856BLV	ALS/ALSND	61	Female	7
NEUEG442LDR	NNC	22	Male	7.5
NEUEH612JPA	ALS/ALSND	71	Female	6.5
NEUEL133AK6	ALS/ALSND	60	Female	6.5
NEUEP010ZFE	NNC	51	Male	6.2
NEUFF179PPT	ALS/ALSND	59	Male	5.5
NEUFT454ZFP	ALS/ALSND	56	Male	8.9
NEUFV843EVC	ALS/ALSND	65	Female	6.9
NEUGA773REC	ALS/ALSND	49	Male	7.3
NEUGD887RT1	ALS/ALSND	32	Female	4.5
NEUGJ583BEE	NNC	70	Male	4.5
NEUGK141CFH	ALS/ALSND	78	Female	5.3
NEUGL022MN2	ALS/ALSND	55	Female	7.3
NEUGP259EBV	ALS/ALSND	44	Male	6
NEUGU437VNF	ALS/ALSND	66	Female	4.5
NEUGV399KJW	ALS/ALSND	63	Female	4.5
NEUGY575NUQ	ALS/ALSND	69	Male	5.1
NEUGY741GH8	NNC	59	Male	3.2
NEUHC282LVJ	NNC	90	Female	6.1
NEUHD481VCL	NNC	54	Female	7.5
NEUHM340FBZ	ALS/ALSND	80	Male	5.4
NEUHM399CBL	ALS/ALSND	68	Male	7
NEUHX090PGV	NNC	72	Male	5.2
NEUJB238MJR	NNC	50	Male	4.9
NEUJR139GPF	ALS/ALSND	69	Male	5.4
NEUKD974CXJ	ALS/ALSND	56	Female	6.2
NEUKG838WER	ALS/ALSND	60	Male	5.8
NEUKJ257ZPG	ALS/ALSND	67	Male	6.5
NEUKM699KKH	ALS/ALSND	69	Female	6.4
NEUKX037NKA	ALS/ALSND	74	Male	5.8
NEUKY135CV6	ALS/ALSND	74	Male	6.3
NEUKZ727YY5	ALS/ALSND	70	Male	7.6
NEULA285XJ0	ALS/ALSND	67	Male	7.4
NEULH901PYF	ALS/ALSND	59	Male	8
NEULJ443PF5	ALS/ALSND	77	Male	4.7
NEULN488RD5	ALS/ALSND	69	Male	6.3
NEULP959LBP	ALS/ALSND	59	Male	5.9
NEULT268RM4	ALS/ALSND	73	Male	4.7
NEULV114EY9	ALS/ALSND	55	Male	6.8
NEUME287RK2	ALS/ALSND	67	Female	6.4
NEUMK638LUX	ALS/ALSND	72	Male	6.1
NEUML172BXK	NNC	70	Female	5.7
NEUMP035RP4	ALS/ALSND	69	Male	7.7
NEUMT947ALA	ALS/ALSND	74	Male	6.4
NEUMY028JH4	ALS/ALSND	54	Female	6.7
NEUNL548ZBN	ALS/ALSND	60	Male	6.9
NEUNL974RU6	ALS/ALSND	53	Female	7.3
NEUNW210GCW	ALS/ALSND	53	Male	8.1
NEUNW244GF0	ALS/ALSND	61	Female	7.1
NEUNY116EZW	ALS/ALSND	68	Female	6.4
NEUPG876HJT	ALS/ALSND	80	Male	6.5
NEUPK732LNT	ALS/ALSND	76	Female	7.7
NEUPM864FBE	ALS/ALSND	67	Male	6.2
NEUPU334DL1	ALS/ALSND	66	Female	5.9
NEURJ886YZU	ALS/ALSND	64	Male	4.5
NEURK749WFB	ALS/ALSND	65	Female	6.4
NEURN516YR8	ALS/ALSND	58	Female	6.5
NEURW761XNG	ALS/ALSND	69	Female	6.8
NEURX991BWB	ALS/ALSND	59	Female	7.5
NEUTB398FC9	ALS/ALSND	83	Male	4.2
NEUTC651YRK	ALS/ALSND	78	Male	3.4
NEUTD254HL0	ALS/ALSND	48	Male	6.3
NEUTL441LZ7	ALS/ALSND	67	Male	3.3
NEUTL588HAA	ALS/ALSND	61	Female	7.8
NEUTP019MY9	ALS/ALSND	61	Female	6.8
NEUTP414KZ2	NNC	52	Female	7.6
NEUUE532LFF	ALS/ALSND	74	Male	5.9
NEUUF289NRL	ALS/ALSND	72	Male	6.6
NEUUK557CZW	ALS/ALSND	68	Female	5.2
NEUUT049NND	NNC	71	Female	4.4
NEUUW911LWA	ALS/ALSND	59	Male	4
NEUUY552RBK	ALS/ALSND	61	Female	7.3
NEUVB305VU7	ALS/ALSND	78	Male	5.2
NEUVZ387WGH	ALS/ALSND	66	Female	4.9
NEUWC334RTZ	ALS/ALSND	59	Male	6
NEUWD570BTK	NNC	68	Male	4.6
NEUWG326WUJ	ALS/ALSND	67	Male	7.2
NEUWG523WRV	ALS/ALSND	38	Male	7
NEUWL993GU2	ALS/ALSND	69	Male	5.4
NEUWP285RM6	ALS/ALSND	60	Female	7.2
NEUWX051HMF	ALS/ALSND	55	Male	6.7
NEUWX086DGZ	ALS/ALSND	70	Female	7.3
NEUWZ373ZHA	ALS/ALSND	69	Female	6.6
NEUXD265LJ8	ALS/ALSND	72	Male	6.2
NEUXN530DK8	ALS/ALSND	53	Male	6.6
NEUXR145UBL	ALS/ALSND	66	Male	6.3
NEUXT258BD4	ALS/ALSND	65	Female	5
NEUXT979EZV	ALS/ALSND	74	Male	7.1
NEUXW599BNC	NNC	74	Female	6.6
NEUXY076JMB	ALS/ALSND	72	Female	7.1
NEUXZ213MVF	ALS/ALSND	54	Male	4.8
NEUYB686REL	ALS/ALSND	74	Male	5.8
NEUYT145HVC	ALS/ALSND	40	Male	8
NEUYV496XLP	ALS/ALSND	71	Male	6
NEUYX020CB0	ALS/ALSND	67	Male	4.7
NEUYY221HZA	ALS/ALSND	65	Male	5.9
NEUZB953VCD	ALS/ALSND	68	Female	5.2
NEUZK186ZK4	ALS/ALSND	54	Female	6.2
NEUZK363UAQ	ALS/ALSND	73	Female	6.9
NEUZU200WEQ	ALS/ALSND	62	Male	6.6
NEUZV622ZHF	ALS/ALSND	68	Male	6.2
NEUZX073BDK	ALS/ALSND	68	Female	7.1
NEUZX847VWV-NEUWR459TCY	ALS/ALSND	57	Male	6.7

## Sheet: CER
ID	Status	Age at death	Sex	RIN
JHU10	ALS/ALSND	70	Female	6.9
JHU12	ALS/ALSND	53	Male	7.7
JHU15	ALS/ALSND	65	Male	7.6
JHU22	ALS/ALSND	66	Male	4.4
JHU25	ALS/ALSND	62	Male	5.1
JHU29	ALS/ALSND	64	Male	2.6
JHU3	ALS/ALSND	77	Female	6.6
JHU30	ALS/ALSND	44	Male	5.8
JHU32	ALS/ALSND	59	Male	2.3
JHU34	ALS/ALSND	45	Female	2.8
JHU4	ALS/ALSND	63	Female	6.4
JHU46	ALS/ALSND	60	Male	3.3
JHU5	ALS/ALSND	67	Female	5.8
JHU50	ALS/ALSND	75	Male	2.4
JHU55	ALS/ALSND	61	Female	6.6
JHU58	ALS/ALSND	51	Male	6.9
JHU63	ALS/ALSND	72	Male	3.3
JHU70	ALS/ALSND	63	Male	7.2
JHU72	ALS/ALSND	63	Male	3.3
JHU73	ALS/ALSND	70	Female	6.6
JHU79	ALS/ALSND	82	Male	4.7
JHU8	ALS/ALSND	58	Male	6.8
JHU82	ALS/ALSND	66	Male	6.9
JHU83	ALS/ALSND	50	Male	7.4
NEUAG831KFQ	ALS/ALSND	66	Male	8.1
NEUAL503EPH	ALS/ALSND	72	Male	7.5
NEUAP156PM4	ALS/ALSND	69	Female	7
NEUAP156PM4	ALS/ALSND	69	Female	7.2
NEUAT369TG5	ALS/ALSND	81	Female	8
NEUAV667LJK	ALS/ALSND	85	Male	6.2
NEUAY067UTB	ALS/ALSND	67	Female	7.7
NEUBB078VEG	ALS/ALSND	51	Female	7.7
NEUBE992ZD1	ALS/ALSND	68	Male	7.1
NEUCG551GV1	NNC	57	Female	4.1
NEUCV649UJK	ALS/ALSND	80	Male	5.9
NEUCW292DYJ	ALS/ALSND	67	Female	6.8
NEUDA151YMK	NNC	37	Female	6.9
NEUDG361GA9	ALS/ALSND	72	Female	8.2
NEUDG727NTW	ALS/ALSND	63	Female	7.9
NEUDM397JGD	ALS/ALSND	71	Female	9
NEUDR086ZDQ	ALS/ALSND	71	Female	8.2
NEUDT233ZZ1	ALS/ALSND	39	Male	6.5
NEUDT709YHN	ALS/ALSND	68	Female	7.2
NEUEA633EN5	ALS/ALSND	71	Female	5.7
NEUEB569WFU	ALS/ALSND	64	Male	7.5
NEUEC006FND	ALS/ALSND	62	Female	5.3
NEUEE362LGE	ALS/ALSND	69	Female	7.3
NEUEF397VVN	ALS/ALSND	76	Female	8
NEUEF856BLV	ALS/ALSND	61	Female	7.2
NEUEG442LDR	NNC	22	Male	7.1
NEUEH612JPA	ALS/ALSND	71	Female	6.2
NEUEL133AK6	ALS/ALSND	60	Female	6.7
NEUEP010ZFE	NNC	51	Male	5.4
NEUFE255AG2	ALS/ALSND	51	Male	7.5
NEUFF179PPT	ALS/ALSND	59	Male	7
NEUFT454ZFP	ALS/ALSND	56	Male	8.1
NEUFV843EVC	ALS/ALSND	65	Female	7.9
NEUGA773REC	ALS/ALSND	49	Male	8.1
NEUGJ583BEE	NNC	70	Male	3.6
NEUGK141CFH	ALS/ALSND	78	Female	7.2
NEUGL022MN2	ALS/ALSND	55	Female	6.6
NEUGP259EBV	ALS/ALSND	44	Male	6.4
NEUGU437VNF	ALS/ALSND	66	Female	4.9
NEUGV399KJW	ALS/ALSND	63	Female	4.9
NEUGY575NUQ	ALS/ALSND	69	Male	6.1
NEUGY741GH8	NNC	59	Male	3.4
NEUHC282LVJ	NNC	90	Female	7.2
NEUHD481VCL	NNC	54	Female	8.5
NEUHM340FBZ	ALS/ALSND	80	Male	6.7
NEUHM399CBL	ALS/ALSND	68	Male	6.4
NEUHX090PGV	NNC	72	Male	3.7
NEUJL308UBK	ALS/ALSND	59	Female	5.9
NEUKD974CXJ	ALS/ALSND	56	Female	4.5
NEUKG838WER	ALS/ALSND	60	Male	6.5
NEUKJ257ZPG	ALS/ALSND	67	Male	6.9
NEUKM699KKH	ALS/ALSND	69	Female	6.3
NEUKN179PH8	ALS/ALSND	62	Female	7.1
NEUKX037NKA	ALS/ALSND	74	Male	5.5
NEUKY135CV6	ALS/ALSND	74	Male	7.8
NEUKZ727YY5	ALS/ALSND	70	Male	6.6
NEULA285XJ0	ALS/ALSND	67	Male	8
NEULH417FZJ	ALS/ALSND	60	Male	7
NEULH901PYF	ALS/ALSND	59	Male	7.2
NEULJ443PF5	ALS/ALSND	77	Male	7.5
NEULN488RD5	ALS/ALSND	69	Male	7.1
NEULP959LBP	ALS/ALSND	59	Male	6
NEULT268RM4	ALS/ALSND	73	Male	6.8
NEULV114EY9	ALS/ALSND	55	Male	7.1
NEUME287RK2	ALS/ALSND	67	Female	6.8
NEUMK638LUX	ALS/ALSND	72	Male	5.5
NEUML172BXK	NNC	70	Female	6.4
NEUMP035RP4	ALS/ALSND	69	Male	6.2
NEUMT947ALA	ALS/ALSND	74	Male	8.6
NEUMY028JH4	ALS/ALSND	54	Female	7.8
NEUNL548ZBN	ALS/ALSND	60	Male	6.6
NEUNL974RU6	ALS/ALSND	53	Female	8
NEUNW210GCW	ALS/ALSND	53	Male	6.2
NEUNW244GF0	ALS/ALSND	61	Female	7.3
NEUNY116EZW	ALS/ALSND	68	Female	7.5
NEUPG876HJT	ALS/ALSND	80	Male	7.4
NEUPK732LNT	ALS/ALSND	76	Female	6.5
NEUPM864FBE	ALS/ALSND	67	Male	7.8
NEUPU334DL1	ALS/ALSND	66	Female	5.3
NEURK749WFB	ALS/ALSND	65	Female	4.8
NEURN516YR8	ALS/ALSND	58	Female	7.1
NEURW761XNG	ALS/ALSND	69	Female	7.2
NEURX991BWB	ALS/ALSND	59	Female	7.8
NEUTB398FC9	ALS/ALSND	83	Male	5.7
NEUTD254HL0	ALS/ALSND	48	Male	7.3
NEUTL441LZ7	ALS/ALSND	67	Male	5.3
NEUTL588HAA	ALS/ALSND	61	Female	6.9
NEUTP019MY9	ALS/ALSND	61	Female	6.3
NEUTP414KZ2	NNC	52	Female	6.5
NEUUE532LFF	ALS/ALSND	74	Male	6.8
NEUUF289NRL	ALS/ALSND	72	Male	6
NEUUK557CZW	ALS/ALSND	68	Female	7
NEUUW911LWA	ALS/ALSND	59	Male	5.5
NEUUY552RBK	ALS/ALSND	61	Female	7.7
NEUVB305VU7	ALS/ALSND	78	Male	3
NEUVZ387WGH	ALS/ALSND	66	Female	3.3
NEUWC334RTZ	ALS/ALSND	59	Male	6.9
NEUWD570BTK	NNC	68	Male	3.5
NEUWG326WUJ	ALS/ALSND	67	Male	7.5
NEUWL993GU2	ALS/ALSND	69	Male	3
NEUWP285RM6	ALS/ALSND	60	Female	5.3
NEUWT414AYT	NNC	52	Male	7
NEUWX051HMF	ALS/ALSND	55	Male	7
NEUWX086DGZ	ALS/ALSND	70	Female	6.5
NEUWZ373ZHA	ALS/ALSND	69	Female	8.2
NEUXD265LJ8	ALS/ALSND	72	Male	7.5
NEUXD817GGZ	ALS/ALSND	70	Male	7.4
NEUXR145UBL	ALS/ALSND	66	Male	7.8
NEUXT258BD4	ALS/ALSND	65	Female	6.4
NEUXT979EZV	ALS/ALSND	74	Male	6.6
NEUXW599BNC	NNC	74	Female	5.8
NEUYB686REL	ALS/ALSND	74	Male	5.2
NEUYT145HVC	ALS/ALSND	40	Male	7.9
NEUYV496XLP	ALS/ALSND	71	Male	5.8
NEUYX020CB0	ALS/ALSND	67	Male	6.5
NEUYY221HZA	ALS/ALSND	65	Male	6.1
NEUZB953VCD	ALS/ALSND	68	Female	4.9
NEUZK186ZK4	ALS/ALSND	54	Female	5.8
NEUZK363UAQ	ALS/ALSND	73	Female	6.8
NEUZU200WEQ	ALS/ALSND	62	Male	6.4
NEUZV622ZHF	ALS/ALSND	68	Male	5
NEUZX073BDK	ALS/ALSND	68	Female	8
NEUZX847VWV-NEUWR459TCY	ALS/ALSND	57	Male	5.9

## Sheet: SCC
ID	Status	Age at death	Sex	RIN
JHU36	ALS/ALSND	60	Female	3.6
JHU75	ALS/ALSND	58	Female	6.7
JHU77	ALS/ALSND	77	Male	5.8
JHU78	ALS/ALSND	80	Male	3.8
JHU82	ALS/ALSND	66	Male	6.5
JHU83	ALS/ALSND	50	Male	7.2
NEUAG831KFQ	ALS/ALSND	66	Male	7.6
NEUAL503EPH	ALS/ALSND	72	Male	7.1
NEUAP156PM4	ALS/ALSND	69	Female	7.1
NEUAT369TG5	ALS/ALSND	81	Female	5.9
NEUAV667LJK	ALS/ALSND	85	Male	5.8
NEUAY067UTB	ALS/ALSND	67	Female	6.4
NEUBB078VEG	ALS/ALSND	51	Female	7.4
NEUBE992ZD1	ALS/ALSND	68	Male	6.5
NEUCV649UJK	ALS/ALSND	80	Male	7
NEUCW292DYJ	ALS/ALSND	67	Female	7.3
NEUDG361GA9	ALS/ALSND	72	Female	7.2
NEUDG727NTW	ALS/ALSND	63	Female	6.9
NEUDM397JGD	ALS/ALSND	71	Female	8.2
NEUDR086ZDQ	ALS/ALSND	71	Female	7.4
NEUDT233ZZ1	ALS/ALSND	39	Male	6.4
NEUDT709YHN	ALS/ALSND	68	Female	7.8
NEUDW867LF9	NNC	61	Male	6.9
NEUEA633EN5	ALS/ALSND	71	Female	6.4
NEUEB569WFU	ALS/ALSND	64	Male	6.6
NEUEC006FND	ALS/ALSND	62	Female	6.2
NEUEE362LGE	ALS/ALSND	69	Female	7.9
NEUEF397VVN	ALS/ALSND	76	Female	8.3
NEUEF856BLV	ALS/ALSND	61	Female	8.1
NEUEG442LDR	NNC	22	Male	6.7
NEUEH612JPA	ALS/ALSND	71	Female	6.8
NEUEL133AK6	ALS/ALSND	60	Female	7.9
NEUEP010ZFE	NNC	51	Male	6.1
NEUFE255AG2	ALS/ALSND	51	Male	7.2
NEUFF179PPT	ALS/ALSND	59	Male	6
NEUFT454ZFP	ALS/ALSND	56	Male	8.2
NEUFV843EVC	ALS/ALSND	65	Female	6.5
NEUGA773REC	ALS/ALSND	49	Male	7
NEUGD887RT1	ALS/ALSND	32	Female	7.9
NEUGK141CFH	ALS/ALSND	78	Female	8
NEUGL022MN2	ALS/ALSND	55	Female	6.8
NEUGP259EBV	ALS/ALSND	44	Male	6.7
NEUGU437VNF	ALS/ALSND	66	Female	7.1
NEUGV399KJW	ALS/ALSND	63	Female	6.5
NEUGY575NUQ	ALS/ALSND	69	Male	5.8
NEUGY741GH8	NNC	59	Male	6
NEUHA141EEC	NNC	72	Male	5.3
NEUHC282LVJ	NNC	90	Female	7
NEUHD481VCL	NNC	54	Female	6.7
NEUHM340FBZ	ALS/ALSND	80	Male	7.2
NEUHM399CBL	ALS/ALSND	68	Male	7
NEUHX090PGV	NNC	72	Male	6.2
NEUJL308UBK	ALS/ALSND	59	Female	6.9
NEUJR139GPF	ALS/ALSND	69	Male	5.1
NEUKD974CXJ	ALS/ALSND	56	Female	6.4
NEUKG838WER	ALS/ALSND	60	Male	7.6
NEUKJ257ZPG	ALS/ALSND	67	Male	7.8
NEUKM699KKH	ALS/ALSND	69	Female	6.9
NEUKY135CV6	ALS/ALSND	74	Male	7.8
NEUKZ727YY5	ALS/ALSND	70	Male	6
NEULA285XJ0	ALS/ALSND	67	Male	7.6
NEULH417FZJ	ALS/ALSND	60	Male	8.3
NEULH901PYF	ALS/ALSND	59	Male	6.4
NEULJ443PF5	ALS/ALSND	77	Male	6.9
NEULM733WR7	NNC	65	Female	3.5
NEULN488RD5	ALS/ALSND	69	Male	7.6
NEULP959LBP	ALS/ALSND	59	Male	7.2
NEULT268RM4	ALS/ALSND	73	Male	6.9
NEULV114EY9	ALS/ALSND	55	Male	7.1
NEUMK638LUX	ALS/ALSND	72	Male	6.2
NEUMP035RP4	ALS/ALSND	69	Male	6.9
NEUMT947ALA	ALS/ALSND	74	Male	8.4
NEUMY028JH4	ALS/ALSND	54	Female	8.9
NEUNJ406FRR	NNC	16	Female	6.4
NEUNL548ZBN	ALS/ALSND	60	Male	7.6
NEUNL974RU6	ALS/ALSND	53	Female	6.8
NEUNW210GCW	ALS/ALSND	53	Male	6.8
NEUNW244GF0	ALS/ALSND	61	Female	8.2
NEUNY116EZW	ALS/ALSND	68	Female	7.6
NEUPK732LNT	ALS/ALSND	76	Female	6
NEUPM864FBE	ALS/ALSND	67	Male	7.5
NEUPU334DL1	ALS/ALSND	66	Female	6.5
NEURJ387PPV	ALS/ALSND	68	Female	6.3
NEURJ886YZU	ALS/ALSND	64	Male	7.1
NEURK749WFB	ALS/ALSND	65	Female	6.4
NEURN516YR8	ALS/ALSND	58	Female	7.4
NEURW761XNG	ALS/ALSND	69	Female	6.8
NEURX991BWB	ALS/ALSND	59	Female	7.1
NEUTB398FC9	ALS/ALSND	83	Male	5
NEUTC651YRK	ALS/ALSND	78	Male	8.1
NEUTD254HL0	ALS/ALSND	48	Male	7.4
NEUTL441LZ7	ALS/ALSND	67	Male	4.1
NEUTL588HAA	ALS/ALSND	61	Female	7.6
NEUTP019MY9	ALS/ALSND	61	Female	6.7
NEUUE532LFF	ALS/ALSND	74	Male	6
NEUUF289NRL	ALS/ALSND	72	Male	6.1
NEUUK557CZW	ALS/ALSND	68	Female	6.5
NEUUW911LWA	ALS/ALSND	59	Male	6.4
NEUUY552RBK	ALS/ALSND	61	Female	7.4
NEUVB305VU7	ALS/ALSND	78	Male	8
NEUWC334RTZ	ALS/ALSND	59	Male	6.1
NEUWD570BTK	NNC	68	Male	7.1
NEUWG326WUJ	ALS/ALSND	67	Male	7.6
NEUWG523WRV	ALS/ALSND	38	Male	6.7
NEUWL993GU2	ALS/ALSND	69	Male	5.4
NEUWP285RM6	ALS/ALSND	60	Female	6.6
NEUWX051HMF	ALS/ALSND	55	Male	5.8
NEUWX086DGZ	ALS/ALSND	70	Female	8.7
NEUWZ373ZHA	ALS/ALSND	69	Female	7.6
NEUXD265LJ8	ALS/ALSND	72	Male	7.5
NEUXN530DK8	ALS/ALSND	53	Male	7.6
NEUXR099CKK	NNC	50	Female	6.5
NEUXR145UBL	ALS/ALSND	66	Male	7.8
NEUXT258BD4	ALS/ALSND	65	Female	8.6
NEUXT979EZV	ALS/ALSND	74	Male	7.1
NEUXW599BNC	NNC	74	Female	6
NEUXY076JMB	ALS/ALSND	72	Female	7.5
NEUXZ213MVF	ALS/ALSND	54	Male	6.6
NEUYB686REL	ALS/ALSND	74	Male	5.7
NEUYV496XLP	ALS/ALSND	71	Male	6.1
NEUYX020CB0	ALS/ALSND	67	Male	7.1
NEUYY221HZA	ALS/ALSND	65	Male	6.1
NEUZB953VCD	ALS/ALSND	68	Female	6
NEUZK186ZK4	ALS/ALSND	54	Female	6.4
NEUZK363UAQ	ALS/ALSND	73	Female	7.2
NEUZU200WEQ	ALS/ALSND	62	Male	7.3
NEUZX073BDK	ALS/ALSND	68	Female	3.3
NEUZX847VWV-NEUWR459TCY	ALS/ALSND	57	Male	6.7
