# Supplementary material for: Locus specific reduction of L1 expression in the cortices of individuals with amyotrophic lateral sclerosis
Source: Mol Brain. 2022 Mar 28;15:25. doi: 10.1186/s13041-022-00914-x (PMC8961898; doi:10.1186/s13041-022-00914-x)
Supplement: Supplementary file 2 — Additional file 2: Table S2. Coordinates of intact and non-intact expressed L1 loci. [file 13041_2022_914_MOESM2_ESM.xlsx]

## Sheet: Intact expressed L1 loci
L1
chr7:111243515-111249546
chr7:141920659-141926712
chr4:136293494-136299546
chr8:134070756-134076773
chr4:21159390-21165421
chr10:98782941-98788971
chr8:72875538-72881588
chr7:110707004-110713024
chr8:125582886-125588889
chr10:109812437-109818457
chrX:11707248-11713279
chr7:30439242-30445274
chr6:24811657-24817706
chr1:86679080-86685111
chr7:113776122-113782152
chrX:11935296-11941314
chr11:95436216-95442246
chr11:93420986-93427031
chr9:28111895-28117865
chr2:16593725-16599758
chr15:54926081-54932099
chr3:136479056-136485103
chr5:152886441-152892473
chr4:169515501-169521532
chr4:78347980-78354013
chr5:111302238-111308262
chr17:9615985-9622015
chr1:237019467-237025494
chr2:86655238-86661268
chr8:128453002-128459020
chr11:78677772-78683802
chr6:128998385-129000000
chr18:37819737-37825798
chrX:141421202-141427246
chr5:177772245-177778274
chr11:24327951-24334001
chr11:93136638-93142673
chr9:95697585-95703604
chr13:29641706-29647706
chr1:118852351-118858380
chr1:113497220-113500000
chrX:54118685-54124744
chr3:3963076-3969110
chr5:79778884-79784938
chr20:7116194-7122199
chrX:155516016-155522048
chr20:12801017-12807044
chr16:33952564-33958612
chr10:19088601-19094618
chr1:187597671-187603699

## Sheet: Non-intact expressed L1 loci
L1
chr4:98592435-98598463
chr2:148188745-148194773
chr4:23614771-23620793
chr20:23426108-23432140
chr8:88685705-88691760
chr2:4733729-4739760
chr3:139590956-139596035
chr4:19077911-19083929
chrX:87821407-87827419
chr5:152076868-152082891
chr4:78105735-78111765
chr4:91437491-91443691
chr7:70197328-70203357
chr4:87347103-87353146
chr5:160709608-160715639
chr18:62906292-62912314
chr13:48465555-48471566
chr7:91173443-91179517
chr16:54042096-54048145
chr1:237075264-237081293
chr9:110791097-110797129
chr5:166966760-166972815
chr13:97667408-97673440
chr17:70458956-70464987
chr5:66750283-66754219
chrX:121437644-121441338
chr9:20655632-20658802
chr3:18516080-18520244
chr13:31302314-31308370
chr9:2515633-2521964
chr6:112703745-112709778
chr3:46783105-46789138
chrX:73106142-73112170
chr17:69000000-69005148
chr4:106571057-106577070
chr15:82882881-82888919
chr1:197707714-197713746
chr11:31315654-31321680
chr14:79314060-79314943
chr12:74874868-74880901
chr13:34480262-34486294
chr1:34566055-34572105
