# Supplementary material for: Locus specific reduction of L1 expression in the cortices of individuals with amyotrophic lateral sclerosis
Source: Mol Brain. 2022 Mar 28;15:25. doi: 10.1186/s13041-022-00914-x (PMC8961898; doi:10.1186/s13041-022-00914-x)
Supplement: Supplementary file 4 — Additional file 4: Table S4. Coordinates and insertion allele frequencies of polymorphic intact and non-intact L1s identified in the Target ALS cohort. [file 13041_2022_914_MOESM4_ESM.xlsx]

## Sheet: Intact polymorphic L1 loci
chr	start	stop	Insertion allele frequency
chr1	80939088	80945263	0.246835
chr1	84052257	84058947	0.290598
chr1	113497221	113503256	0.84322
chr1	247687174	247693207	0.111814
chr2	166988442	166994699	0.953975
chr2	175481955	175487994	0.695378
chr3	77763661	77769679	0.993724
chr4	21159383	21165475	0.369198
chr4	59078841	59084884	0.458159
chr4	74717544	74723589	0.344828
chr4	78347981	78354042	0.223629
chr4	90675648	90681758	0.135021
chr4	93638304	93644340	0.560924
chr5	58384175	58390267	0.0738397
chr5	104518588	104524626	0.329114
chr5	109259389	109265421	0.57113
chr6	24811660	24817723	0.202532
chr6	128998386	129004430	0.700837
chr6	133020696	133026747	0.331933
chr7	30439232	30445299	0.98954
chr7	49680253	49686302	0.43787
chr7	93787631	93793680	0.327731
chr7	113776122	113782152	0.0548523
chr7	141920676	141926711	0.956067
chr8	72875530	72881589	0.105932
chr8	134070687	134076773	0.42616
chr10	5245355	5251383	0.77521
chr11	24327950	24334003	0.859244
chr11	93136640	93142685	0.343882
chr11	95436219	95442256	0.718487
chr12	126298972	126305051	0.71519
chr13	29641702	29647708	0.369198
chr15	54926033	54932225	0.0254237
chr16	16840523	16846556	0.521097
chr18	37819738	37825784	0.978903
chr18	50343953	50349987	0.970464
chr20	7116147	7122200	0.677215
chrX	11707247	11713280	0.73176
chrX	11935081	11941317	0.637555
chrX	141421208	141427247	0.275862

## Sheet: Non-intact polymorphic L1 loci
chr	start	stop	Insertion allele frequency
chr1	184845610	184851650	0.5
chr1	193717844	193723892	0.997908
chr1	218009162	218015253	0.244726
chr2	4733723	4739767	0.0253165
chr2	169248625	169254652	0.928571
chr2	172315269	172321377	0.787815
chr3	26398016	26404046	0.951883
chr4	15841547	15847620	0.991632
chr4	16942631	16949121	0.970711
chr4	19077843	19083928	0.292373
chr4	79966909	79972936	0.401747
chr4	87347109	87353152	0.824268
chr4	166755898	166761917	0.194093
chr5	13416496	13422742	0.809623
chr5	105513212	105519276	0.995816
chr5	133583290	133589299	0.778243
chr5	152076871	152082887	0.14346
chr5	156061931	156067972	0.979079
chr6	19764895	19770954	0.542017
chr6	51874780	51880803	0.678571
chr6	70010348	70016463	0.922594
chr6	84608441	84614503	0.160338
chr7	7465093	7471145	0.987448
chr9	83049535	83055593	0.997899
chr10	6369619	6375668	0.272152
chr15	82882884	82888918	0.453782
chr16	68583455	68589506	0.991525
chr17	70458957	70465036	0.497881
chr20	55859568	55865561	0.487234
chrX	81841155	81847194	0.65812
